# Supplementary material for: The silkworm (Bombyx mori) gut microbiota is involved in metabolic detoxification by glucosylation of plant toxins
Source: Commun Biol. 2023 Jul 29;6:790. doi: 10.1038/s42003-023-05150-0 (PMC10387059; doi:10.1038/s42003-023-05150-0)
Supplement: Supplementary file 4 — Supplementary Data 1 [file 42003_2023_5150_MOESM4_ESM.xlsx]

## Sheet: Fig.3d-e
File name: Supplementary Data 1
Description: The source data behind the graphs in the paper
Fig.3d	1	2	3	4	5	24
	0.8061	2.3907	0.8301	1.0582	1.3767	2.2337
	0.9142	2.8089	1.0125	1.2027	1.6552	2.1235
	0.9265	2.8206	1.0105	1.2388	1.8082	2.073
Fig.3e	1	2	3	4	5	24
	0	0	0	0	0	12.3666
	0	0	0	0	0	12.1015
	0	0	0	0	0	12.7593

## Sheet: Fig. 5c, 5e-f
File name: Supplementary Data 1
Description: The source data behind the graphs in the paper
Fig. 5c
Control	2.5	5	10
6.77	9.32	19.66	74.47
3.43	10.32	24.32	69.4
3.65	13.21	20.32	78.3
Fig.5e
	G1			S			G2
Control	37.9	38.3	32.5	26.7	25.4	27.2	30.8	32.6	36.3
1.25	42.8	40.1	43.8	26.7	25.3	25.2	26.6	30.2	27
2.5	45.6	44.4	46.6	24.5	23.2	24	25.4	28.2	25.2
5	52.3	49.3	55.8	20.6	19.9	20.4	22.4	26.3	20.9
Fig.5f								survival rate (%)				n=8
d	DPL (24) (80μg)	DPL (24) (40μg)	Silexcrin B (2) (80μg)	Silexcrin B (2) (40μg)	Vehicle	day	DPL (24) (80μg)	DPL (24) (40μg)	Silexcrin B (2) (80μg)	Silexcrin B (2) (40μg)	Vehicle
2	1					1	100	100	100	100	100
3	1					2	87.5	100	100	100	100
4	1					3	75	100	100	100	100
5	1					4	62.5	100	100	100	100
7	0					5	50	75	75	100	100
7	0					6	50	62.5	75	87.5	100
7	0					7	50	62.5	75	87.5	100
7	0
5		1
5		1
6		1
7		0
7		0
7		0
7		0
7		0
5			1
5			1
7			0
7			0
7			0
7			0
7			0
7			0
6				1
7				0
7				0
7				0
7				0
7				0
7				0
7				0
7					0
7					0
7					0
7					0
7					0
7					0
7					0
7					0

## Sheet: Fig.6a-e
File name: Supplementary Data 1
Description: The source data behind the graphs in the paper
Fig. 6a
	Others					Verrucomicrobia					Proteobacteria					Fusobacteria					Firmicutes					Deinococcus-Thermus					Chloroflexi					Bacteroidetes					Actinobacteria					Acidobacteria
YSY	0.8217	0.6695	0.6982	0.3013	0.008272	0.008136	0	0	0.0002697	0.001762	0.1025	0.2793	0.2272	0.6111	0.6711	0	0.0002404	0.001502	0.000863	0.01155	0.05155	0.03569	0.05756	0.06845	0.1885	0.001753	0.0001202	0.001502	0	0.001057	0	0	0	0	0.002654	0.01213	0.001082	0.0005005	0.009277	0.08438	0.002314	0.01346	0.01351	0.008738	0.03054	0	0.0006009	0	0
YSY-BS	0.01588	0.5982	0.2004	0.6459	0.2919	0	0.0003918	0	0	9.812e-05	0.8485	0.2966	0.6842	0.3148	0.6041	0.001919	0.001567	0.001645	0.0009306	0.001308	0.1138	0.07465	0.07822	0.02533	0.07648	0.000303	0.0007837	0.002797	0.0004136	0.0004415	0.0002525	0	0.0009048	0	0	0.008281	0.003918	0.004771	0.001034	0.006034	0.01106	0.0239	0.02673	0.01117	0.01941	0	0	0.000329	0.0004136
HK2	0.8433	0.9316	0.9028	0.615	0.8991	0	0.0001115	0	0	0	0.1279	0.0533	0.07557	0.3357	0.07314	0.0009878	0	0.000125	0.0004689	0.0001401	0.01976	0.008698	0.01559	0.04147	0.01714	0	0	0	0.000268	0.0003269	0	0	0	0.000134	0	0.0006585	0.0001115	0.0004168	0.001407	0.0005605	0.007244	0.006133	0.00546	0.005292	0.009294	0.0001646	0	4.168e-05	0.000268
HK2-BS	0.8043	0.8386	0.4194	0.7965	0.6779	0	0	0	0	0	0.1671	0.1256	0.3956	0.1677	0.2633	0.0002812	0.0005964	0.0007175	0	0.0003284	0.01987	0.01976	0.1104	0.02463	0.03722	0.0002812	0.0002556	0.001132	0.0008302	0.0003284	0	0	0.0004305	0.0001384	0	0.0008437	0.001022	0.004512	0.0008302	0.001204	0.007312	0.01389	0.0647	0.008856	0.01949	0	0.0003408	0.003189	0.0005535
Fig. 6b
	Others					Pseudomonas					Ralstonia					Lactobacillus					Enterococcus					Diaphorobacter					Desulfovibrio					Comamonas					Bacillus					Acinetobacter
YSY	0.9454	0.8055	0.7928	0.9571	0.449	0.00463	0.07896	0.08108	0.002966	0.4533	0.0002806	0	0	0.0003236	0.03092	0.001543	0.0006009	0.001001	0.004638	0.02673	0.002876	0.008292	0.01602	0.002589	0.001327	0	0.01009	0.004505	0	0.004168	0.01108	0.03786	0.03604	0.005339	0.002654	0.001333	0.04543	0.03604	0.0001079	0.0125	0.0005612	0.0119	0.02953	0.0009707	0.01653	0.03234	0.001442	0.003003	0.02599
YSY-BS	0.3838	0.7727	0.535	0.8221	0.6389	0.2239	0.08072	0.1541	0.07683	0.137	7.573e-05	0	0	0	0	0.0004039	0	0.0004113	0.0003102	0.001161	0.06513	0.01352	0.01497	0.006204	0.03459	0.02547	0.008425	0.01875	0.008479	0.01599	0.09659	0.03292	0.1272	0.02337	0.06394	0.161	0.06152	0.1241	0.05511	0.09423	0.02118	0.02841	0.02435	0.006825	0.01375	0.02257	0.001763	0.001069	0.0007238
HK2	0.9088	0.9603	0.9365	0.7555	0.9439	0.03737	0.01293	0.02021	0.09467	0.02008	0	0	0	0	0	0	0	0	0.000335	0.0001868	0.005762	0.001338	0.001958	0.01789	0.001915	0.003951	0.001896	0.001958	0.01112	0.002662	0.01827	0.01293	0.01771	0.04516	0.01228	0.01844	0.00591	0.01333	0.0613	0.01256	0.007244	0.004126	0.007958	0.01005	0.006025	0.0001646	0.0005575	0.000375	0.00402
HK2-BS	0.8817	0.9112	0.7223	0.8766	0.7906	0.03816	0.02821	0.06452	0.04179	0.05276	0	0	0	0	0	0.000375	0.0003409	0.0003508	0	0.0002189	0.002719	0.003409	0.007685	0.002767	0.006349	0.004687	0.005454	0.007573	0.003044	0.002737	0.03853	0.02267	0.1315	0.03362	0.09305	0.02737	0.02096	0.04739	0.02864	0.03558	0.006094	0.007159	0.01609	0.01259	0.01762	0.0002812	0.0005966	0.002615	0.0009686
Fig.6c
	YSY	YSY-BS	HK2	HK2-BS
	0.0005612	0.02118	0.007244	0.006094
	0.0119	0.02841	0.004126	0.007159
	0.02953	0.02435	0.007958	0.01609
	0.0009796	0.006825	0.01005	0.01259
	0.01653	0.01375	0.006025	0.01762
Fig.6d
	Shannon_2					richness					Chao1
	YSY	YSY-BS	HK2	HK2-BS		YSY	YSY-BS	HK2	HK2-BS		YSY	YSY-BS	HK2	HK2-BS
	1.83	5.06	1.43	1.7		170	306	123	188		198.3	327.8	201.4	264.1
	2.63	3.21	0.723	1.59		229	204	111	214		311.8	237.4	153.3	281
	2.43	4.59	0.984	4.67		97	259	216	520		143.1	289.7	317.9	542.2
	3.48	2.67	2.9	1.78		204	205	258	172		232	288.6	331.5	281.4
	5.23	4.37	1.04	2.45		503	399	210	214		566.2	430.9	276	283.3
Fig.6e
	Simpson					Dominance					Equitability
	YSY	YSY-BS	HK2	HK2-BS		YSY	YSY-BS	HK2	HK2-BS		YSY	YSY-BS	HK2	HK2-BS
	0.669	0.0643	0.712	0.648		0.331	0.936	0.288	0.352		0.247	0.613	0.206	0.225
	0.453	0.362	0.868	0.697		0.574	0.638	0.132	0.303		0.366	0.418	0.106	0.205
	0.492	0.0894	0.815	0.178		0.508	0.911	0.185	0.822		0.368	0.537	0.127	0.517
	0.197	0.426	0.387	0.634		0.803	0.574	0.163	0.366		0.453	0.347	0.362	0.24
	0.201	0.123	0.808	0.468		0.799	0.877	0.192	0.532		0.581	0.506	0.135	0.317
[truncated: 1 more columns]

## Sheet: Fig.7a, 7c, 7e-f
File name: Supplementary Data 1
Description: The source data behind the graphs in the paper
Fig. 7a							Fig. 7c
		YSY	YSY-BS	HK2	HK2-BS		YSY	YSY-BS	HK2	HK2-BS
3rd instar	Day Four	0.444	0.461	0.411	0.422		3.62	4.355	3.523	3.713
4th instar	Day Two	0.583	0.694	0.559	0.642		3.783	3.849	3.211	3.71
5th instar	Day Two	1.348	1.6	1.204	1.234		3.967	4.555	2.801	3.579
5th instar	Day Four	2.547	2.857	2.122	2.343		3.967	4.334	3.697	3.264
5th instar	Day Six	3.479	3.727	3.054	3.125		3.635	4.992	3.222	3.642
Fig. 7e
	1			2			3			4			5			24
YSY	22.756	22.624	22.473	34.707	34.646	34.507	5.206	5.995	6.001	9.184	8.884	8.94	21.87	21.403	21.445	6.277	6.449	6.633
YSY-BS	16.202	16.198	16.078	39.941	40.236	39.917	4.888	4.856	4.627	9.281	9.207	9.389	25.364	25.396	25.7	4.324	3.939	4.075
HK2	17.412	17.061	16.955	31.937	33.973	33.9	4.172	3.54	3.79	12.38	12.116	12.07	25.456	24.945	24.856	8.644	8.365	8.428
HK2-BS	17.388	17.434	17.746	33.475	33.26	33.408	4.705	4.659	4.427	10.515	10.463	10.469	25.717	25.752	25.755	8.202	8.432	8.196
Fig.7f
	GPIFs 1-5
YSY	93.723	93.551	93.367
YSY-BS	95.676	96.061	95.925
HK2	91.356	91.635	91.572
HK2-BS	91.798	91.568	91.804
